# Supplementary material for: A Conserved Upstream Motif Orchestrates Autonomous, Germline-Enriched Expression of Caenorhabditis elegans piRNAs
Source: PLoS Genet. 2013 Mar 14;9(3):e1003392. doi: 10.1371/journal.pgen.1003392 (PMC3597512; doi:10.1371/journal.pgen.1003392)
Supplement: Dataset S1 — List of 21U RNAs analyzed in this study, their Enrichment scores, their germline enrichment classifications based on Enrichment scores (Classification by score), and final germline enrichment classifications after removal of 21U RNAs whose average fold abundance in the enriched germline was not higher than the non-enriched germline (Adj. for avg. fold abundance). (XLSX) [file pgen.1003392.s001.xlsx]

## Sheet: Dataset S1
21U RNA	Enrichment score	Classification by Score	Adj. for avg. fold abundance
21UR-1	-1	not enriched	not enriched
21UR-10	12	female	female
21UR-100	0	not enriched	not enriched
21UR-1000	-4	male	male
21UR-10000	-9	male	male
21UR-10001	-9	male	male
21UR-10002	-9	male	male
21UR-10003	0	not enriched	not enriched
21UR-10004	1	not enriched	not enriched
21UR-10005	3	female	female
21UR-10006	11	female	female
21UR-10007	-4	male	male
21UR-10008	9	female	female
21UR-1001	-19	male	male
21UR-10011	-5	male	male
21UR-10012	6	female	female
21UR-10013	-4	male	male
21UR-10014	8	female	female
21UR-10015	0	not enriched	not enriched
21UR-10017	-3	male	male
21UR-10018	-13	male	male
21UR-10019	-5	male	male
21UR-1002	-15	male	male
21UR-10020	-3	male	male
21UR-10021	-12	male	male
21UR-10022	0	not enriched	not enriched
21UR-10023	-6	male	male
21UR-10024	-3	male	male
21UR-10025	-9	male	male
21UR-10026	-1	not enriched	not enriched
21UR-10027	7	female	female
21UR-10028	-7	male	male
21UR-10029	4	female	female
21UR-1003	-3	male	male
21UR-10030	6	female	female
21UR-10032	-1	not enriched	not enriched
21UR-10033	-3	male	male
21UR-10034	-4	male	male
21UR-10035	-10	male	male
21UR-10036	-14	male	male
21UR-10037	-8	male	male
21UR-10038	-4	male	male
21UR-10039	-2	not enriched	not enriched
21UR-1004	7	female	female
21UR-10040	-10	male	male
21UR-10041	11	female	female
21UR-10042	-6	male	male
21UR-10043	-12	male	male
21UR-10044	-4	male	male
21UR-10045	5	female	female
21UR-10046	5	female	female
21UR-10047	10	female	female
21UR-10048	-4	male	male
21UR-10049	0	not enriched	not enriched
21UR-1005	7	female	female
21UR-10050	-2	not enriched	not enriched
21UR-10051	-1	not enriched	not enriched
21UR-10052	-1	not enriched	not enriched
21UR-10054	7	female	female
21UR-10055	-1	not enriched	not enriched
21UR-10056	-5	male	male
21UR-10057	-2	not enriched	not enriched
21UR-10058	-3	male	not enriched
21UR-10059	-8	male	male
21UR-1006	3	female	female
21UR-10060	-4	male	male
21UR-10061	-7	male	male
21UR-10062	-3	male	male
21UR-10063	0	not enriched	not enriched
21UR-10065	-9	male	male
21UR-10066	6	female	female
21UR-10067	-15	male	male
21UR-10068	-3	male	male
21UR-10069	-8	male	male
21UR-1007	4	female	female
21UR-10070	9	female	female
21UR-10071	-6	male	male
21UR-10072	-1	not enriched	not enriched
21UR-10073	-2	not enriched	not enriched
21UR-10075	-2	not enriched	not enriched
21UR-10076	-3	male	male
21UR-10077	9	female	female
21UR-10078	-8	male	male
21UR-10079	-7	male	male
21UR-1008	-5	male	male
21UR-10080	7	female	female
21UR-10083	-5	male	male
21UR-10084	-2	not enriched	not enriched
21UR-10085	-3	male	male
21UR-10086	-6	male	male
21UR-10087	-5	male	male
21UR-10088	-7	male	male
21UR-10089	0	not enriched	not enriched
21UR-1009	2	not enriched	not enriched
21UR-10090	-5	male	male
21UR-10091	-5	male	male
21UR-10092	9	female	female
21UR-10093	-3	male	male
21UR-10094	-10	male	male
21UR-10095	-2	not enriched	not enriched
21UR-10096	0	not enriched	not enriched
21UR-10098	-2	not enriched	not enriched
21UR-101	-13	male	male
21UR-1010	-1	not enriched	not enriched
21UR-10100	-4	male	male
21UR-10101	-5	male	male
21UR-10102	-2	not enriched	not enriched
21UR-10103	-6	male	male
21UR-10104	7	female	female
21UR-10105	-2	not enriched	not enriched
21UR-10106	3	female	female
21UR-10107	-8	male	male
21UR-10108	-10	male	male
21UR-10109	-1	not enriched	not enriched
21UR-1011	-14	male	male
21UR-10110	-2	not enriched	not enriched
21UR-10111	-1	not enriched	not enriched
21UR-10112	6	female	female
21UR-10113	-12	male	male
21UR-10114	-7	male	male
21UR-10115	-4	male	male
21UR-10116	-6	male	male
21UR-10117	-3	male	male
21UR-10118	-3	male	male
21UR-10119	-3	male	male
21UR-1012	-5	male	male
21UR-10120	-6	male	male
21UR-10121	-3	male	male
21UR-10125	-3	male	male
21UR-10126	-4	male	male
21UR-10128	-1	not enriched	not enriched
21UR-10129	-2	not enriched	not enriched
21UR-1013	-13	male	male
21UR-10130	7	female	female
21UR-10131	4	female	female
21UR-10132	-2	not enriched	not enriched
21UR-10134	-6	male	male
21UR-10135	-9	male	male
21UR-10136	-1	not enriched	not enriched
21UR-10137	-12	male	male
21UR-10138	7	female	female
21UR-10139	-5	male	male
21UR-1014	-11	male	male
21UR-10140	-13	male	male
21UR-10141	-10	male	male
21UR-10142	10	female	female
21UR-10143	-2	not enriched	not enriched
21UR-10144	-2	not enriched	not enriched
21UR-10145	-1	not enriched	not enriched
21UR-10146	5	female	female
21UR-10147	0	not enriched	not enriched
21UR-10148	12	female	female
21UR-10149	-11	male	male
21UR-1015	-5	male	male
21UR-10150	-9	male	male
21UR-10151	0	not enriched	not enriched
21UR-10152	-16	male	male
21UR-10153	-8	male	male
21UR-10154	-13	male	male
21UR-10155	-13	male	male
21UR-10156	-2	not enriched	not enriched
21UR-10157	-5	male	male
21UR-10158	1	not enriched	not enriched
21UR-10159	-8	male	male
21UR-1016	-4	male	male
21UR-10160	0	not enriched	not enriched
21UR-10161	-8	male	male
21UR-10162	-5	male	male
21UR-10163	13	female	female
21UR-10165	9	female	female
21UR-10166	-7	male	male
21UR-10167	-2	not enriched	not enriched
21UR-10169	-1	not enriched	not enriched
21UR-1017	-9	male	male
21UR-10171	-2	not enriched	not enriched
21UR-10172	0	not enriched	not enriched
21UR-10174	-2	not enriched	not enriched
21UR-10175	-6	male	male
21UR-10178	2	not enriched	not enriched
21UR-10179	-8	male	male
21UR-1018	0	not enriched	not enriched
21UR-10180	4	female	female
21UR-10181	-5	male	male
21UR-10182	-1	not enriched	not enriched
21UR-10183	-2	not enriched	not enriched
21UR-10184	4	female	female
21UR-10185	-7	male	male
21UR-10187	-5	male	male
21UR-10188	0	not enriched	not enriched
21UR-10189	-9	male	male
21UR-1019	-11	male	male
21UR-10192	2	not enriched	not enriched
21UR-10193	4	female	female
21UR-10195	-2	not enriched	not enriched
21UR-10198	-1	not enriched	not enriched
21UR-102	-10	male	male
21UR-1020	-2	not enriched	not enriched
21UR-10201	-9	male	male
21UR-10202	6	female	female
21UR-10203	6	female	female
21UR-10204	-11	male	male
21UR-10205	-4	male	male
21UR-10206	4	female	female
21UR-10207	9	female	female
21UR-10208	-4	male	male
21UR-10209	12	female	female
21UR-1021	-6	male	male
21UR-10211	-10	male	male
21UR-10212	10	female	female
21UR-10213	3	female	not enriched
21UR-10214	2	not enriched	not enriched
21UR-10215	3	female	female
21UR-10216	-5	male	male
21UR-10217	-12	male	male
21UR-10218	-12	male	male
21UR-10219	-1	not enriched	not enriched
21UR-1022	4	female	female
21UR-10220	-7	male	male
21UR-10221	9	female	female
21UR-10222	-8	male	male
21UR-10223	-3	male	male
21UR-10224	0	not enriched	not enriched
21UR-10225	0	not enriched	not enriched
21UR-10226	-2	not enriched	not enriched
21UR-10227	-3	male	male
21UR-10228	-2	not enriched	not enriched
21UR-10229	-7	male	male
21UR-1023	12	female	female
21UR-10230	5	female	female
21UR-10231	-11	male	male
21UR-10232	0	not enriched	not enriched
21UR-10233	-1	not enriched	not enriched
21UR-10234	-11	male	male
21UR-10235	-8	male	male
21UR-10236	-4	male	male
21UR-10237	-3	male	male
21UR-10238	-5	male	male
21UR-10239	-5	male	male
21UR-1024	0	not enriched	not enriched
21UR-10240	-1	not enriched	not enriched
21UR-10241	-5	male	male
21UR-10242	-7	male	male
21UR-10243	-7	male	male
21UR-10244	-2	not enriched	not enriched
21UR-10245	-3	male	male
21UR-10246	7	female	female
21UR-10247	-5	male	male
21UR-10248	0	not enriched	not enriched
21UR-10249	-2	not enriched	not enriched
21UR-1025	-10	male	male
21UR-10250	-13	male	male
21UR-10251	-9	male	male
21UR-10252	7	female	female
21UR-10253	-9	male	male
21UR-10254	10	female	female
21UR-10255	-7	male	male
21UR-10256	9	female	female
21UR-10257	0	not enriched	not enriched
21UR-10258	-5	male	male
21UR-10259	-5	male	male
21UR-1026	-11	male	male
21UR-10260	-1	not enriched	not enriched
21UR-10261	9	female	female
21UR-10262	-3	male	male
21UR-10263	3	female	female
21UR-10264	0	not enriched	not enriched
21UR-10265	-7	male	male
21UR-10267	4	female	female
21UR-10268	-1	not enriched	not enriched
21UR-1027	-17	male	male
21UR-10270	-3	male	male
21UR-10271	-9	male	male
21UR-10272	-1	not enriched	not enriched
21UR-10273	6	female	female
21UR-10274	0	not enriched	not enriched
21UR-10275	0	not enriched	not enriched
21UR-10276	3	female	female
21UR-10277	0	not enriched	not enriched
21UR-10279	-6	male	male
21UR-1028	-3	male	male
21UR-10280	-9	male	male
21UR-10281	4	female	female
21UR-10282	-2	not enriched	not enriched
21UR-10283	-7	male	male
21UR-10284	-4	male	male
21UR-10285	-7	male	male
21UR-10286	6	female	female
21UR-10287	-9	male	male
21UR-10288	-3	male	male
21UR-10289	-12	male	male
21UR-1029	-6	male	male
21UR-10290	-3	male	male
21UR-10291	-3	male	male
21UR-10292	-17	male	male
21UR-10293	-4	male	male
21UR-10294	9	female	female
21UR-10295	-1	not enriched	not enriched
21UR-10296	-4	male	male
21UR-10297	0	not enriched	not enriched
21UR-10298	-7	male	male
21UR-10299	0	not enriched	not enriched
21UR-103	-2	not enriched	not enriched
21UR-1030	6	female	female
21UR-10300	-8	male	male
21UR-10301	0	not enriched	not enriched
21UR-10302	-9	male	male
21UR-10303	0	not enriched	not enriched
21UR-10304	-2	not enriched	not enriched
21UR-10305	-5	male	male
21UR-10306	-5	male	male
21UR-10307	-10	male	male
21UR-10308	6	female	female
21UR-10309	-4	male	male
21UR-1031	-6	male	male
21UR-10310	-2	not enriched	not enriched
21UR-10311	-4	male	male
21UR-10312	8	female	female
21UR-10313	-14	male	male
21UR-10314	-7	male	male
21UR-10315	-8	male	male
21UR-10316	-4	male	male
21UR-10317	-9	male	male
21UR-10318	0	not enriched	not enriched
21UR-10319	-2	not enriched	not enriched
21UR-1032	-16	male	male
21UR-10320	-14	male	male
21UR-10321	-4	male	male
21UR-10322	-5	male	male
21UR-10323	9	female	female
21UR-10324	-5	male	male
21UR-10325	-6	male	male
21UR-10326	-2	not enriched	not enriched
21UR-10327	5	female	female
21UR-10328	2	not enriched	not enriched
21UR-10329	-4	male	male
21UR-1033	-2	not enriched	not enriched
21UR-10331	-5	male	male
21UR-10332	-6	male	male
21UR-10333	8	female	female
21UR-10334	-1	not enriched	not enriched
21UR-10335	-11	male	male
21UR-10336	-3	male	male
21UR-10338	-12	male	male
21UR-10339	4	female	female
21UR-1034	-17	male	male
21UR-10340	-1	not enriched	not enriched
21UR-10342	-9	male	male
21UR-10343	-9	male	male
21UR-10346	-7	male	male
21UR-10347	-9	male	male
21UR-10348	-1	not enriched	not enriched
21UR-10349	-9	male	male
21UR-1035	-10	male	male
21UR-10350	-7	male	male
21UR-10351	-2	not enriched	not enriched
21UR-10353	0	not enriched	not enriched
21UR-10354	5	female	female
21UR-10355	6	female	female
21UR-10356	7	female	female
21UR-10357	-2	not enriched	not enriched
21UR-10358	-5	male	male
21UR-10359	-6	male	male
21UR-1036	-8	male	male
21UR-10360	-15	male	male
21UR-10361	5	female	female
21UR-10362	-6	male	male
21UR-10363	0	not enriched	not enriched
21UR-10364	-2	not enriched	not enriched
21UR-10365	2	not enriched	not enriched
21UR-10366	-11	male	male
21UR-10367	-2	not enriched	not enriched
21UR-10368	-1	not enriched	not enriched
21UR-10369	-9	male	male
21UR-1037	-2	not enriched	not enriched
21UR-10370	-1	not enriched	not enriched
21UR-10371	-9	male	male
21UR-10372	0	not enriched	not enriched
21UR-10373	8	female	female
21UR-10374	0	not enriched	not enriched
21UR-10375	-3	male	male
21UR-10376	-6	male	male
21UR-10377	-3	male	male
21UR-10378	-2	not enriched	not enriched
21UR-10379	9	female	female
21UR-1038	-7	male	male
21UR-10380	-11	male	male
21UR-10381	-4	male	male
21UR-10382	-12	male	male
21UR-10383	-9	male	male
21UR-10384	-4	male	male
21UR-10385	-10	male	male
21UR-10386	-9	male	male
21UR-10387	-6	male	male
21UR-10388	9	female	female
21UR-10389	-10	male	male
21UR-1039	-8	male	male
21UR-10390	-7	male	male
21UR-10391	-2	not enriched	not enriched
21UR-10392	6	female	female
21UR-10393	4	female	female
21UR-10395	-3	male	male
21UR-10397	-8	male	male
21UR-10398	5	female	female
21UR-10399	-3	male	male
21UR-104	-8	male	male
21UR-1040	5	female	female
21UR-10400	-2	not enriched	not enriched
21UR-10401	3	female	female
21UR-10402	-4	male	male
21UR-10403	-1	not enriched	not enriched
21UR-10405	4	female	female
21UR-10407	-11	male	male
21UR-10408	-13	male	male
21UR-10409	-6	male	male
21UR-1041	-13	male	male
21UR-10410	4	female	female
21UR-10411	-4	male	male
21UR-10412	-5	male	male
21UR-10414	7	female	female
21UR-10415	-7	male	male
21UR-10416	-9	male	male
21UR-10417	-2	not enriched	not enriched
21UR-10418	-12	male	male
21UR-10419	-1	not enriched	not enriched
21UR-1042	-17	male	male
21UR-10420	-2	not enriched	not enriched
21UR-10421	-4	male	male
21UR-10422	-2	not enriched	not enriched
21UR-10423	8	female	female
21UR-10424	-4	male	male
21UR-10425	-7	male	male
21UR-10426	-9	male	male
21UR-10427	-1	not enriched	not enriched
21UR-1043	-7	male	male
21UR-10430	-1	not enriched	not enriched
21UR-10431	9	female	female
21UR-10432	5	female	female
21UR-10433	-11	male	male
21UR-10434	9	female	female
21UR-10435	-9	male	male
21UR-10437	-7	male	male
21UR-10438	-9	male	male
21UR-10439	-5	male	male
21UR-1044	-9	male	male
21UR-10440	9	female	female
21UR-10441	-12	male	male
21UR-10442	3	female	female
21UR-10443	5	female	female
21UR-10444	-10	male	male
21UR-10445	-2	not enriched	not enriched
21UR-10446	-4	male	male
21UR-10447	-3	male	male
21UR-10448	-3	male	male
21UR-10449	13	female	female
21UR-1045	0	not enriched	not enriched
21UR-10451	-7	male	male
21UR-10452	-1	not enriched	not enriched
21UR-10453	-1	not enriched	not enriched
21UR-10454	-1	not enriched	not enriched
21UR-10455	-12	male	male
21UR-10456	-6	male	male
21UR-10457	9	female	female
21UR-10458	-11	male	male
21UR-1046	-4	male	male
21UR-10460	-4	male	male
21UR-10461	0	not enriched	not enriched
21UR-10463	-7	male	male
21UR-10464	-5	male	male
21UR-10465	8	female	female
21UR-10466	-3	male	male
21UR-10467	-8	male	male
21UR-10468	0	not enriched	not enriched
21UR-10469	-8	male	male
21UR-1047	-4	male	male
21UR-10470	-4	male	male
21UR-10473	7	female	female
21UR-10474	-2	not enriched	not enriched
21UR-10475	2	not enriched	not enriched
21UR-10476	4	female	female
21UR-10477	-8	male	male
21UR-10478	-9	male	male
21UR-10479	-11	male	male
21UR-1048	-2	not enriched	not enriched
21UR-10480	-10	male	male
21UR-10481	0	not enriched	not enriched
21UR-10482	-8	male	male
21UR-10483	-3	male	male
21UR-10484	-9	male	male
21UR-10485	0	not enriched	not enriched
21UR-10486	-2	not enriched	not enriched
21UR-10487	-4	male	male
21UR-10488	-9	male	male
21UR-10489	-1	not enriched	not enriched
21UR-1049	1	not enriched	not enriched
21UR-10490	-3	male	male
21UR-10491	-1	not enriched	not enriched
21UR-10492	1	not enriched	not enriched
21UR-10494	-3	male	male
21UR-10495	-1	not enriched	not enriched
21UR-10496	0	not enriched	not enriched
21UR-10497	5	female	female
21UR-10499	-1	not enriched	not enriched
21UR-105	-9	male	male
21UR-1050	-2	not enriched	not enriched
21UR-10500	-11	male	male
21UR-10504	-3	male	male
21UR-10505	-7	male	male
21UR-10506	-3	male	male
21UR-10507	-4	male	male
21UR-10508	-12	male	male
21UR-10509	-6	male	male
21UR-1051	-20	male	male
21UR-10510	0	not enriched	not enriched
21UR-10511	4	female	female
21UR-10512	5	female	female
21UR-10513	7	female	female
21UR-10514	0	not enriched	not enriched
21UR-10515	-3	male	male
21UR-10516	-8	male	male
21UR-10517	-3	male	male
21UR-10518	3	female	female
21UR-10519	-4	male	male
21UR-1052	-9	male	male
21UR-10520	-3	male	male
21UR-10521	-2	not enriched	not enriched
21UR-10522	-11	male	male
21UR-10523	3	female	female
21UR-10524	-5	male	male
21UR-10525	-4	male	male
21UR-10528	-8	male	male
21UR-10529	-1	not enriched	not enriched
21UR-10530	9	female	female
21UR-10531	-5	male	male
21UR-10532	2	not enriched	not enriched
21UR-10533	-9	male	male
21UR-10534	-7	male	male
21UR-10535	3	female	not enriched
21UR-10536	-2	not enriched	not enriched
21UR-10537	-2	not enriched	not enriched
21UR-10538	-8	male	male
21UR-1054	-11	male	male
21UR-10541	-4	male	male
21UR-10542	-13	male	male
21UR-10543	-2	not enriched	not enriched
21UR-10544	-4	male	male
21UR-10545	4	female	female
21UR-10547	-3	male	male
21UR-10548	-2	not enriched	not enriched
21UR-10549	-1	not enriched	not enriched
21UR-1055	-3	male	male
21UR-10550	-10	male	male
21UR-10551	9	female	female
21UR-10552	0	not enriched	not enriched
21UR-10553	-11	male	male
21UR-10554	-7	male	male
21UR-10555	-6	male	male
21UR-10556	-11	male	male
21UR-10558	-7	male	male
21UR-10559	-9	male	male
21UR-1056	-4	male	male
21UR-10560	-3	male	male
21UR-10562	-5	male	male
21UR-10563	-8	male	male
21UR-10564	-10	male	male
21UR-10565	-2	not enriched	not enriched
21UR-10566	4	female	female
21UR-10567	-5	male	male
21UR-10568	-2	not enriched	not enriched
21UR-1057	-14	male	male
21UR-10570	7	female	female
21UR-10571	-3	male	male
21UR-10572	-5	male	male
21UR-10573	7	female	female
21UR-10574	-3	male	male
21UR-10575	-6	male	male
21UR-10577	-5	male	male
21UR-10578	7	female	female
21UR-10579	-2	not enriched	not enriched
21UR-1058	0	not enriched	not enriched
21UR-10580	-9	male	male
21UR-10581	0	not enriched	not enriched
21UR-10582	5	female	female
21UR-10583	-10	male	male
21UR-10585	6	female	female
21UR-10586	8	female	female
21UR-10587	5	female	female
21UR-10588	-8	male	male
21UR-10589	-2	not enriched	not enriched
21UR-1059	-11	male	male
21UR-10590	0	not enriched	not enriched
21UR-10591	0	not enriched	not enriched
21UR-10592	7	female	female
21UR-10593	-3	male	male
21UR-10594	-2	not enriched	not enriched
21UR-10595	-4	male	male
21UR-10596	0	not enriched	not enriched
21UR-10597	-4	male	male
21UR-10598	-3	male	male
21UR-10599	-1	not enriched	not enriched
21UR-106	-7	male	male
21UR-1060	-13	male	male
21UR-10600	-10	male	male
21UR-10601	0	not enriched	not enriched
21UR-10602	8	female	female
21UR-10603	-9	male	male
21UR-10606	-1	not enriched	not enriched
21UR-10608	-6	male	male
21UR-10609	-1	not enriched	not enriched
21UR-1061	0	not enriched	not enriched
21UR-10610	-9	male	male
21UR-10611	9	female	female
21UR-10612	-10	male	male
21UR-10613	-9	male	male
21UR-10614	-3	male	male
21UR-10615	-7	male	male
21UR-10616	-9	male	male
21UR-10617	11	female	female
21UR-10618	4	female	female
21UR-10619	0	not enriched	not enriched
21UR-1062	5	female	female
21UR-10620	-1	not enriched	not enriched
21UR-10622	-5	male	male
21UR-10623	-2	not enriched	not enriched
21UR-10624	-5	male	male
21UR-10625	-4	male	male
21UR-10626	-4	male	male
21UR-10627	-8	male	male
21UR-10628	0	not enriched	not enriched
21UR-1063	-14	male	male
21UR-10630	-7	male	male
21UR-10632	-3	male	male
21UR-10633	-7	male	male
21UR-10634	-9	male	male
21UR-10635	9	female	female
21UR-10636	-3	male	male
21UR-10638	-6	male	male
21UR-10639	-2	not enriched	not enriched
21UR-1064	-10	male	male
21UR-10641	-1	not enriched	not enriched
21UR-10644	8	female	female
21UR-10645	0	not enriched	not enriched
21UR-10646	-9	male	male
21UR-10647	8	female	female
21UR-10648	5	female	female
21UR-10649	7	female	female
21UR-1065	0	not enriched	not enriched
21UR-10650	-3	male	male
21UR-10653	-7	male	male
21UR-10654	-3	male	male
21UR-10655	-3	male	male
21UR-10656	-9	male	male
21UR-10657	-7	male	male
21UR-10658	-1	not enriched	not enriched
21UR-10659	-3	male	male
21UR-1066	2	not enriched	not enriched
21UR-10662	-2	not enriched	not enriched
21UR-10663	0	not enriched	not enriched
21UR-10664	-1	not enriched	not enriched
21UR-10665	-3	male	male
21UR-10666	-5	male	male
21UR-10667	3	female	female
21UR-10668	4	female	female
21UR-10669	-2	not enriched	not enriched
21UR-1067	-9	male	male
21UR-10671	-7	male	male
21UR-10672	-5	male	male
21UR-10673	-4	male	male
21UR-10674	-7	male	male
21UR-10675	-2	not enriched	not enriched
21UR-10676	-6	male	male
21UR-10677	12	female	female
21UR-10678	8	female	female
21UR-10679	-2	not enriched	not enriched
21UR-1068	-12	male	male
21UR-10681	-4	male	male
21UR-10682	-9	male	male
21UR-10684	-7	male	male
21UR-10685	-6	male	male
21UR-10686	8	female	female
21UR-10688	-3	male	male
21UR-10689	-1	not enriched	not enriched
21UR-1069	7	female	female
21UR-10690	-8	male	male
21UR-10691	0	not enriched	not enriched
21UR-10692	-5	male	male
21UR-10693	-3	male	male
21UR-10694	2	not enriched	not enriched
21UR-10695	-1	not enriched	not enriched
21UR-10696	2	not enriched	not enriched
21UR-10697	-5	male	male
21UR-10698	-2	not enriched	not enriched
21UR-10699	-3	male	male
21UR-107	-4	male	male
21UR-1070	-13	male	male
21UR-10700	-5	male	male
21UR-10701	-5	male	male
21UR-10703	-3	male	male
21UR-10705	6	female	female
21UR-10706	-9	male	male
21UR-10707	7	female	female
21UR-10709	3	female	female
21UR-1071	-15	male	male
21UR-10710	-1	not enriched	not enriched
21UR-10711	-11	male	male
21UR-10712	-2	not enriched	not enriched
21UR-10713	0	not enriched	not enriched
21UR-10715	-1	not enriched	not enriched
21UR-10716	-5	male	male
21UR-10717	-8	male	male
21UR-10718	8	female	female
21UR-10719	-7	male	male
21UR-1072	-16	male	male
21UR-10720	9	female	female
21UR-10721	-14	male	male
21UR-10722	-4	male	male
21UR-10723	-1	not enriched	not enriched
21UR-10724	5	female	female
21UR-10725	-11	male	male
21UR-10726	-4	male	male
21UR-10728	-2	not enriched	not enriched
21UR-10729	-5	male	male
21UR-1073	3	female	female
21UR-10730	-1	not enriched	not enriched
21UR-10731	-4	male	male
21UR-10732	-4	male	male
21UR-10733	-3	male	male
21UR-10734	-2	not enriched	not enriched
21UR-10736	-3	male	male
21UR-10737	-3	male	male
21UR-10739	-6	male	male
21UR-1074	-9	male	male
21UR-10740	-6	male	male
21UR-10741	-7	male	male
21UR-10742	-3	male	male
21UR-10743	-10	male	male
21UR-10745	-14	male	male
21UR-10746	-1	not enriched	not enriched
21UR-10747	-2	not enriched	not enriched
21UR-10748	-8	male	male
21UR-10749	-5	male	male
21UR-1075	7	female	female
21UR-10750	5	female	female
21UR-10752	0	not enriched	not enriched
21UR-10753	-10	male	male
21UR-10754	-11	male	male
21UR-10755	-4	male	male
21UR-10756	-5	male	male
21UR-10757	0	not enriched	not enriched
21UR-10758	-12	male	male
21UR-10759	-11	male	male
21UR-1076	5	female	female
21UR-10760	0	not enriched	not enriched
21UR-10761	0	not enriched	not enriched
21UR-10763	-7	male	male
21UR-10764	0	not enriched	not enriched
21UR-10765	-10	male	male
21UR-10766	-10	male	male
21UR-10767	-9	male	male
21UR-10768	-7	male	male
21UR-10769	0	not enriched	not enriched
21UR-1077	5	female	female
21UR-10771	4	female	female
21UR-10772	-3	male	male
21UR-10773	-17	male	male
21UR-10774	-11	male	male
21UR-10775	-5	male	male
21UR-10776	6	female	female
21UR-10777	-1	not enriched	not enriched
21UR-10778	-8	male	male
21UR-10779	4	female	female
21UR-1078	-4	male	male
21UR-10780	2	not enriched	not enriched
21UR-10782	-1	not enriched	not enriched
21UR-10783	-6	male	male
21UR-10784	-8	male	male
21UR-10786	-4	male	male
21UR-10788	-3	male	male
21UR-10789	-2	not enriched	not enriched
21UR-1079	7	female	female
21UR-10791	6	female	female
21UR-10792	-11	male	male
21UR-10793	-1	not enriched	not enriched
21UR-10794	3	female	female
21UR-10795	-1	not enriched	not enriched
21UR-10796	-12	male	male
21UR-10797	-3	male	male
21UR-10798	2	not enriched	not enriched
21UR-10799	5	female	female
21UR-108	-12	male	male
21UR-1080	-9	male	male
21UR-10800	5	female	female
21UR-10801	-7	male	male
21UR-10804	-1	not enriched	not enriched
21UR-10805	-2	not enriched	not enriched
21UR-10806	-11	male	male
21UR-10807	-1	not enriched	not enriched
21UR-10809	-7	male	male
21UR-1081	-8	male	male
21UR-10810	3	female	female
21UR-10812	-7	male	male
21UR-10814	5	female	female
21UR-10815	-9	male	male
21UR-10816	4	female	female
21UR-10817	-2	not enriched	not enriched
21UR-10818	-4	male	male
21UR-10819	-7	male	male
21UR-1082	-5	male	male
21UR-10820	6	female	female
21UR-10822	-5	male	male
21UR-10824	-6	male	male
21UR-10826	0	not enriched	not enriched
21UR-10827	-8	male	male
21UR-10828	-2	not enriched	not enriched
21UR-10829	7	female	female
21UR-1083	-10	male	male
21UR-10831	-1	not enriched	not enriched
21UR-10832	-1	not enriched	not enriched
21UR-10834	5	female	female
21UR-10835	3	female	female
21UR-10836	0	not enriched	not enriched
21UR-10837	-3	male	male
21UR-10838	-3	male	male
21UR-1084	-5	male	male
21UR-10841	2	not enriched	not enriched
21UR-10842	-3	male	male
21UR-10843	-10	male	male
21UR-10844	-3	male	male
21UR-10845	10	female	female
21UR-10846	-1	not enriched	not enriched
21UR-10847	-8	male	male
21UR-10848	-1	not enriched	not enriched
21UR-10849	-1	not enriched	not enriched
21UR-1085	-6	male	male
21UR-10851	6	female	female
21UR-10852	-1	not enriched	not enriched
21UR-10853	-6	male	male
21UR-10854	-1	not enriched	not enriched
21UR-10855	-6	male	male
21UR-10856	4	female	female
21UR-10857	-1	not enriched	not enriched
21UR-10858	-3	male	male
21UR-1086	0	not enriched	not enriched
21UR-10860	-6	male	male
21UR-10861	-8	male	male
21UR-10862	9	female	female
21UR-10863	-10	male	male
21UR-10864	-2	not enriched	not enriched
21UR-10865	-5	male	male
21UR-10867	1	not enriched	not enriched
21UR-10868	2	not enriched	not enriched
21UR-10869	-7	male	male
21UR-1087	-2	not enriched	not enriched
21UR-10870	4	female	female
21UR-10871	-6	male	male
21UR-10873	-6	male	male
21UR-10874	-3	male	male
21UR-10875	-1	not enriched	not enriched
21UR-10876	0	not enriched	not enriched
21UR-10877	0	not enriched	not enriched
21UR-10878	-8	male	male
21UR-10879	8	female	female
21UR-1088	-10	male	male
21UR-10880	-9	male	male
21UR-10881	7	female	female
21UR-10882	-3	male	male
21UR-10883	-12	male	male
21UR-10884	7	female	female
21UR-10885	-6	male	male
21UR-10886	-9	male	male
21UR-10887	5	female	female
21UR-10888	-6	male	male
21UR-10889	7	female	female
21UR-1089	-12	male	male
21UR-10890	-7	male	male
21UR-10891	-3	male	male
21UR-10893	-3	male	male
21UR-10894	-1	not enriched	not enriched
21UR-10895	-1	not enriched	not enriched
21UR-10896	-2	not enriched	not enriched
21UR-10897	0	not enriched	not enriched
21UR-10898	1	not enriched	not enriched
21UR-10899	-4	male	male
21UR-109	-9	male	male
21UR-1090	0	not enriched	not enriched
21UR-10900	-3	male	male
21UR-10901	-1	not enriched	not enriched
21UR-10902	-8	male	male
21UR-10903	11	female	female
21UR-10904	-9	male	male
21UR-10905	-1	not enriched	not enriched
21UR-10906	-6	male	male
21UR-10907	-3	male	male
21UR-10908	-5	male	male
21UR-1091	-2	not enriched	not enriched
21UR-10910	-1	not enriched	not enriched
21UR-10911	-4	male	male
21UR-10912	-1	not enriched	not enriched
21UR-10913	9	female	female
21UR-10914	-5	male	male
21UR-10915	-4	male	male
21UR-10916	-3	male	male
21UR-10917	-9	male	male
21UR-10918	0	not enriched	not enriched
21UR-1092	-3	male	male
21UR-10920	-5	male	male
21UR-10921	-3	male	male
21UR-10924	2	not enriched	not enriched
21UR-10925	-9	male	male
21UR-10927	-1	not enriched	not enriched
21UR-10928	7	female	female
21UR-10929	3	female	not enriched
21UR-1093	-14	male	male
21UR-10930	-8	male	male
21UR-10931	-1	not enriched	not enriched
21UR-10932	-2	not enriched	not enriched
21UR-10933	-7	male	male
21UR-10934	9	female	female
21UR-10935	8	female	female
21UR-10936	4	female	female
21UR-10937	1	not enriched	not enriched
21UR-10938	-6	male	male
21UR-1094	-12	male	male
21UR-10941	-5	male	male
21UR-10942	0	not enriched	not enriched
21UR-10943	0	not enriched	not enriched
21UR-10944	-11	male	male
21UR-10946	-5	male	male
21UR-10947	-8	male	male
21UR-10948	-10	male	male
21UR-10949	-3	male	male
21UR-1095	-10	male	male
21UR-10950	-5	male	male
21UR-10951	-6	male	male
21UR-10952	6	female	female
21UR-10953	-1	not enriched	not enriched
21UR-10954	-9	male	male
21UR-10955	9	female	female
21UR-10956	-1	not enriched	not enriched
21UR-10957	0	not enriched	not enriched
21UR-10958	-7	male	male
21UR-10959	1	not enriched	not enriched
21UR-1096	-10	male	male
21UR-10960	14	female	female
21UR-10961	-5	male	male
21UR-10962	-3	male	male
21UR-10963	9	female	female
21UR-10964	-1	not enriched	not enriched
21UR-10965	9	female	female
21UR-10966	0	not enriched	not enriched
21UR-10967	-7	male	male
21UR-10969	-5	male	male
21UR-1097	-2	not enriched	not enriched
21UR-10970	10	female	female
21UR-10971	1	not enriched	not enriched
21UR-10972	-1	not enriched	not enriched
21UR-10973	0	not enriched	not enriched
21UR-10975	-4	male	male
21UR-10976	-5	male	male
21UR-10978	-3	male	male
21UR-1098	-1	not enriched	not enriched
21UR-10981	-5	male	male
21UR-10982	7	female	female
21UR-10983	-1	not enriched	not enriched
21UR-10985	-6	male	male
21UR-10986	-1	not enriched	not enriched
21UR-10987	0	not enriched	not enriched
21UR-10988	1	not enriched	not enriched
21UR-10989	-2	not enriched	not enriched
21UR-1099	2	not enriched	not enriched
21UR-10990	-5	male	male
21UR-10991	-2	not enriched	not enriched
21UR-10993	13	female	female
21UR-10994	2	not enriched	not enriched
21UR-10995	-1	not enriched	not enriched
21UR-10996	-7	male	male
21UR-10997	-7	male	male
21UR-10998	-4	male	male
21UR-10999	-2	not enriched	not enriched
21UR-11	-15	male	male
21UR-110	-11	male	male
21UR-1100	-7	male	male
21UR-11000	0	not enriched	not enriched
21UR-11001	-9	male	male
21UR-11002	-3	male	male
21UR-11003	7	female	female
21UR-11004	-5	male	male
21UR-11005	12	female	female
21UR-11006	8	female	female
21UR-11007	-5	male	male
21UR-11008	-8	male	male
21UR-1101	-9	male	male
21UR-11010	-7	male	male
21UR-11011	-3	male	male
21UR-11012	-7	male	male
21UR-11013	6	female	female
21UR-11014	-2	not enriched	not enriched
21UR-11015	-4	male	male
21UR-11016	-3	male	male
21UR-11017	-6	male	male
21UR-11018	-7	male	male
21UR-1102	-3	male	male
21UR-11020	0	not enriched	not enriched
21UR-11022	6	female	female
21UR-11024	7	female	female
21UR-11025	-1	not enriched	not enriched
21UR-11026	-7	male	male
21UR-11027	-7	male	male
21UR-11028	-2	not enriched	not enriched
21UR-11029	-3	male	male
21UR-1103	-3	male	male
21UR-11030	0	not enriched	not enriched
21UR-11031	-11	male	male
21UR-11032	-13	male	male
21UR-11033	-7	male	male
21UR-11034	-9	male	male
21UR-11037	-2	not enriched	not enriched
21UR-11039	12	female	female
21UR-1104	1	not enriched	not enriched
21UR-11040	7	female	female
21UR-11041	-4	male	male
21UR-11042	-3	male	male
21UR-11043	-5	male	male
21UR-11045	-1	not enriched	not enriched
21UR-11046	-1	not enriched	not enriched
21UR-11047	0	not enriched	not enriched
21UR-11048	0	not enriched	not enriched
21UR-1105	0	not enriched	not enriched
21UR-11050	9	female	female
21UR-11051	-8	male	male
21UR-11053	-1	not enriched	not enriched
21UR-11054	-7	male	male
21UR-11055	5	female	female
21UR-11056	6	female	female
21UR-11057	-5	male	male
21UR-11058	-4	male	male
21UR-11059	14	female	female
21UR-1106	-6	male	male
21UR-11060	-4	male	male
21UR-11061	-4	male	male
21UR-11062	0	not enriched	not enriched
21UR-11063	0	not enriched	not enriched
21UR-11064	-7	male	male
21UR-11065	-4	male	male
21UR-11066	-1	not enriched	not enriched
21UR-11067	-3	male	male
21UR-11068	-1	not enriched	not enriched
21UR-11069	9	female	female
21UR-1107	3	female	female
21UR-11070	-1	not enriched	not enriched
21UR-11071	-1	not enriched	not enriched
21UR-11072	-5	male	male
21UR-11073	-2	not enriched	not enriched
21UR-11074	-1	not enriched	not enriched
21UR-11075	-3	male	male
21UR-11077	-3	male	male
21UR-11078	-9	male	male
21UR-11079	5	female	female
21UR-1108	-2	not enriched	not enriched
21UR-11080	-11	male	male
21UR-11081	-5	male	male
21UR-11082	4	female	female
21UR-11083	-3	male	male
21UR-11084	4	female	female
21UR-11086	-2	not enriched	not enriched
21UR-11087	0	not enriched	not enriched
21UR-11089	-6	male	male
21UR-1109	11	female	female
21UR-11090	0	not enriched	not enriched
21UR-11091	3	female	female
21UR-11092	0	not enriched	not enriched
21UR-11093	-3	male	male
21UR-11094	-2	not enriched	not enriched
21UR-11097	-5	male	male
21UR-11098	-1	not enriched	not enriched
21UR-11099	-2	not enriched	not enriched
21UR-111	-10	male	male
21UR-1110	-3	male	male
21UR-11100	0	not enriched	not enriched
21UR-11101	-3	male	male
21UR-11102	4	female	female
21UR-11103	-1	not enriched	not enriched
21UR-11104	-4	male	male
21UR-11105	7	female	female
21UR-11106	-2	not enriched	not enriched
21UR-11107	-4	male	male
21UR-11108	-7	male	male
21UR-11109	6	female	female
21UR-1111	-2	not enriched	not enriched
21UR-11110	-1	not enriched	not enriched
21UR-11111	5	female	female
21UR-11112	-8	male	male
21UR-11113	-3	male	male
21UR-11114	-3	male	male
21UR-11115	-3	male	not enriched
21UR-11117	-2	not enriched	not enriched
21UR-11119	-1	not enriched	not enriched
21UR-1112	-4	male	male
21UR-11120	5	female	female
21UR-11121	-3	male	male
21UR-11123	-3	male	male
21UR-11124	2	not enriched	not enriched
21UR-11125	-1	not enriched	not enriched
21UR-11126	-10	male	male
21UR-11127	-6	male	male
21UR-11128	-1	not enriched	not enriched
21UR-11129	-4	male	male
21UR-1113	-3	male	male
21UR-11130	-4	male	male
21UR-11131	-1	not enriched	not enriched
21UR-11132	-6	male	male
21UR-11133	4	female	female
21UR-11134	0	not enriched	not enriched
21UR-11135	0	not enriched	not enriched
21UR-11136	-5	male	male
21UR-11137	-1	not enriched	not enriched
21UR-11138	-5	male	male
21UR-1114	7	female	female
21UR-11140	8	female	female
21UR-11141	-8	male	male
21UR-11143	-11	male	male
21UR-11144	-3	male	male
21UR-11145	-9	male	male
21UR-11146	7	female	female
21UR-11147	-1	not enriched	not enriched
21UR-11148	5	female	female
21UR-1115	7	female	female
21UR-11151	3	female	female
21UR-11152	-2	not enriched	not enriched
21UR-11153	9	female	female
21UR-11154	-9	male	male
21UR-11155	-3	male	male
21UR-11156	0	not enriched	not enriched
21UR-11157	-1	not enriched	not enriched
21UR-11158	5	female	female
21UR-11159	-3	male	male
21UR-1116	-4	male	male
21UR-11161	-5	male	male
21UR-11163	0	not enriched	not enriched
21UR-11164	-2	not enriched	not enriched
21UR-11165	-1	not enriched	not enriched
21UR-11166	7	female	female
21UR-11167	0	not enriched	not enriched
21UR-11168	5	female	female
21UR-11169	-4	male	male
21UR-1117	-17	male	male
21UR-11170	-1	not enriched	not enriched
21UR-11171	-2	not enriched	not enriched
21UR-11172	-2	not enriched	not enriched
21UR-11173	3	female	female
21UR-11174	0	not enriched	not enriched
21UR-11176	-3	male	male
21UR-11177	-8	male	male
21UR-11178	-14	male	male
21UR-11179	-6	male	male
21UR-1118	-6	male	male
21UR-11180	-13	male	male
21UR-11181	-8	male	male
21UR-11182	-8	male	male
21UR-11183	-1	not enriched	not enriched
21UR-11184	-4	male	male
21UR-11185	-10	male	male
21UR-11186	-4	male	male
21UR-11187	-8	male	male
21UR-11188	2	not enriched	not enriched
21UR-11189	-3	male	male
21UR-1119	-8	male	male
21UR-11190	-9	male	male
21UR-11191	-4	male	male
21UR-11192	6	female	female
21UR-11193	-3	male	male
21UR-11194	-5	male	male
21UR-11198	-8	male	male
21UR-11199	1	not enriched	not enriched
21UR-112	-15	male	male
21UR-1120	-5	male	male
21UR-11201	-15	male	male
21UR-11202	-10	male	male
21UR-11203	-7	male	male
21UR-11204	8	female	female
21UR-11205	-9	male	male
21UR-11206	12	female	female
21UR-11208	9	female	female
21UR-1121	0	not enriched	not enriched
21UR-11211	-2	not enriched	not enriched
21UR-11212	-6	male	male
21UR-11213	2	not enriched	not enriched
21UR-11214	-7	male	male
21UR-11215	-1	not enriched	not enriched
21UR-11216	4	female	female
21UR-11217	-2	not enriched	not enriched
21UR-11218	3	female	female
21UR-11219	-15	male	male
21UR-1122	-8	male	male
21UR-11220	-2	not enriched	not enriched
21UR-11221	9	female	female
21UR-11223	-3	male	male
21UR-11224	-2	not enriched	not enriched
21UR-11225	-1	not enriched	not enriched
21UR-11226	-1	not enriched	not enriched
21UR-11227	-1	not enriched	not enriched
21UR-11228	14	female	female
21UR-11229	-3	male	male
21UR-1123	-2	not enriched	not enriched
21UR-11230	-1	not enriched	not enriched
21UR-11231	6	female	female
21UR-11232	-2	not enriched	not enriched
21UR-11233	10	female	female
21UR-11234	-14	male	male
21UR-11235	-7	male	male
21UR-11236	8	female	female
21UR-11237	-3	male	male
21UR-11238	-5	male	male
21UR-1124	2	not enriched	not enriched
21UR-11240	-15	male	male
21UR-11241	5	female	female
21UR-11243	6	female	female
21UR-11244	-7	male	male
21UR-11247	-5	male	male
21UR-11248	-12	male	male
21UR-11249	0	not enriched	not enriched
21UR-1125	-12	male	male
21UR-11250	-14	male	male
21UR-11251	0	not enriched	not enriched
21UR-11252	-9	male	male
21UR-11253	-7	male	male
21UR-11254	-1	not enriched	not enriched
21UR-11255	5	female	female
21UR-11256	1	not enriched	not enriched
21UR-11257	-6	male	male
21UR-11258	-3	male	male
21UR-11259	-6	male	male
21UR-1126	3	female	female
21UR-11260	0	not enriched	not enriched
21UR-11261	-1	not enriched	not enriched
21UR-11263	-11	male	male
21UR-11264	0	not enriched	not enriched
21UR-11265	9	female	female
21UR-11266	-9	male	male
21UR-11268	-7	male	male
21UR-11269	-3	male	male
21UR-1127	-7	male	male
21UR-11270	-2	not enriched	not enriched
21UR-11271	-1	not enriched	not enriched
21UR-11272	4	female	female
21UR-11273	-4	male	male
21UR-11274	-2	not enriched	not enriched
21UR-11278	2	not enriched	not enriched
21UR-11279	-3	male	male
21UR-1128	-7	male	male
21UR-11280	-2	not enriched	not enriched
21UR-11281	-1	not enriched	not enriched
21UR-11282	-8	male	male
21UR-11283	-6	male	male
21UR-11284	-1	not enriched	not enriched
21UR-11286	-1	not enriched	not enriched
21UR-1129	-5	male	male
21UR-11291	10	female	female
21UR-11292	-13	male	male
21UR-11293	-8	male	male
21UR-11295	-2	not enriched	not enriched
21UR-11296	-2	not enriched	not enriched
21UR-11297	-1	not enriched	not enriched
21UR-11298	0	not enriched	not enriched
21UR-11299	8	female	female
21UR-113	-8	male	male
21UR-1130	-20	male	male
21UR-11300	-6	male	male
21UR-11301	-4	male	male
21UR-11302	-6	male	male
21UR-11303	5	female	female
21UR-11304	-6	male	male
21UR-11305	-9	male	male
21UR-11306	14	female	female
21UR-11307	7	female	female
21UR-11308	-2	not enriched	not enriched
21UR-11309	-9	male	male
21UR-1131	-13	male	male
21UR-11310	-5	male	male
21UR-11311	-6	male	male
21UR-11312	-8	male	male
21UR-11313	-1	not enriched	not enriched
21UR-11314	-7	male	male
21UR-11315	-6	male	male
21UR-11316	-3	male	male
21UR-11317	-1	not enriched	not enriched
21UR-11318	-1	not enriched	not enriched
21UR-11319	0	not enriched	not enriched
21UR-1132	13	female	female
21UR-11320	-1	not enriched	not enriched
21UR-11322	4	female	female
21UR-11323	-7	male	male
21UR-11324	5	female	female
21UR-11325	-8	male	male
21UR-11326	5	female	female
21UR-11327	-12	male	male
21UR-11329	0	not enriched	not enriched
21UR-1133	-11	male	male
21UR-11330	-10	male	male
21UR-11331	-1	not enriched	not enriched
21UR-11332	-4	male	male
21UR-11333	-3	male	male
21UR-11334	0	not enriched	not enriched
21UR-11336	-6	male	male
21UR-11337	-3	male	male
21UR-11338	-4	male	male
21UR-11339	-11	male	male
21UR-1134	-7	male	male
21UR-11340	-3	male	male
21UR-11341	-1	not enriched	not enriched
21UR-11342	7	female	female
21UR-11344	8	female	female
21UR-11345	-4	male	male
21UR-11347	2	not enriched	not enriched
21UR-11348	0	not enriched	not enriched
21UR-11349	-4	male	male
21UR-1135	2	not enriched	not enriched
21UR-11350	5	female	female
21UR-11351	-1	not enriched	not enriched
21UR-11352	-9	male	male
21UR-11353	6	female	female
21UR-11355	-7	male	male
21UR-11356	-1	not enriched	not enriched
21UR-11357	-6	male	male
21UR-11358	-1	not enriched	not enriched
21UR-11359	-1	not enriched	not enriched
21UR-1136	-10	male	male
21UR-11360	-4	male	male
21UR-11361	0	not enriched	not enriched
21UR-11362	-2	not enriched	not enriched
21UR-11363	-4	male	male
21UR-11364	-3	male	male
21UR-11365	-6	male	male
21UR-11366	-1	not enriched	not enriched
21UR-11367	-6	male	male
21UR-1137	4	female	female
21UR-11371	-4	male	male
21UR-11372	-9	male	male
21UR-11373	-4	male	male
21UR-11375	-11	male	male
21UR-11377	-3	male	male
21UR-11378	-2	not enriched	not enriched
21UR-11379	-4	male	male
21UR-1138	-11	male	male
21UR-11380	4	female	female
21UR-11381	2	not enriched	not enriched
21UR-11382	-1	not enriched	not enriched
21UR-11383	-2	not enriched	not enriched
21UR-11385	-1	not enriched	not enriched
21UR-11386	4	female	female
21UR-11388	-5	male	male
21UR-1139	7	female	female
21UR-11390	-11	male	male
21UR-11391	-7	male	male
21UR-11392	-2	not enriched	not enriched
21UR-11393	-1	not enriched	not enriched
21UR-11394	-7	male	male
21UR-11395	-1	not enriched	not enriched
21UR-11396	-3	male	male
21UR-11398	-5	male	male
21UR-11399	7	female	female
21UR-114	-14	male	male
21UR-1140	-12	male	male
21UR-11400	-3	male	male
21UR-11402	7	female	female
21UR-11403	-3	male	male
21UR-11404	-2	not enriched	not enriched
21UR-11408	-6	male	male
21UR-11409	-5	male	male
21UR-11410	12	female	female
21UR-11411	-4	male	male
21UR-11412	-4	male	male
21UR-11413	-9	male	male
21UR-11414	4	female	female
21UR-11415	-1	not enriched	not enriched
21UR-11416	0	not enriched	not enriched
21UR-11417	-1	not enriched	not enriched
21UR-11419	-1	not enriched	not enriched
21UR-1142	2	not enriched	not enriched
21UR-11420	-6	male	male
21UR-11421	-3	male	male
21UR-11422	3	female	female
21UR-11423	-5	male	male
21UR-11424	5	female	female
21UR-11425	-5	male	male
21UR-11426	-6	male	male
21UR-11427	-2	not enriched	not enriched
21UR-11428	-1	not enriched	not enriched
21UR-1143	-9	male	male
21UR-11430	-3	male	male
21UR-11431	-7	male	male
21UR-11432	-1	not enriched	not enriched
21UR-11433	-3	male	male
21UR-11434	-7	male	male
21UR-11435	-2	not enriched	not enriched
21UR-11436	-6	male	male
21UR-11437	-4	male	male
21UR-11439	-4	male	male
21UR-1144	-9	male	male
21UR-11440	-2	not enriched	not enriched
21UR-11441	-2	not enriched	not enriched
21UR-11442	-8	male	male
21UR-11443	-2	not enriched	not enriched
21UR-11445	-3	male	male
21UR-11448	7	female	female
21UR-11449	-1	not enriched	not enriched
21UR-1145	-4	male	male
21UR-11450	0	not enriched	not enriched
21UR-11451	-2	not enriched	not enriched
21UR-11452	-4	male	male
21UR-11453	-6	male	male
21UR-11454	-1	not enriched	not enriched
21UR-11455	0	not enriched	not enriched
21UR-11458	-1	not enriched	not enriched
21UR-1146	-5	male	male
21UR-11461	-3	male	male
21UR-11462	-7	male	male
21UR-11464	-1	not enriched	not enriched
21UR-11465	-5	male	male
21UR-11466	5	female	female
21UR-11467	-10	male	male
21UR-11468	-4	male	male
21UR-11469	-11	male	male
21UR-1147	-21	male	male
21UR-11470	-2	not enriched	not enriched
21UR-11471	1	not enriched	not enriched
21UR-11472	-6	male	male
21UR-11474	9	female	female
21UR-11475	-11	male	male
21UR-11476	-1	not enriched	not enriched
21UR-11477	-3	male	male
21UR-11478	-2	not enriched	not enriched
21UR-1148	0	not enriched	not enriched
21UR-11480	-6	male	male
21UR-11481	-10	male	male
21UR-11482	14	female	female
21UR-11484	-5	male	male
21UR-11485	4	female	female
21UR-11487	-1	not enriched	not enriched
21UR-11488	-8	male	male
21UR-11489	-9	male	male
21UR-1149	8	female	female
21UR-11490	5	female	female
21UR-11492	-1	not enriched	not enriched
21UR-11493	-8	male	male
21UR-11494	-3	male	male
21UR-11495	-1	not enriched	not enriched
21UR-11496	0	not enriched	not enriched
21UR-11497	9	female	female
21UR-11499	-10	male	male
21UR-115	-4	male	male
21UR-1150	5	female	female
21UR-11500	-4	male	male
21UR-11501	-4	male	male
21UR-11502	-4	male	male
21UR-11503	-5	male	male
21UR-11504	-3	male	male
21UR-11505	-6	male	male
21UR-11507	-5	male	male
21UR-11509	-1	not enriched	not enriched
21UR-1151	-8	male	male
21UR-11510	-3	male	male
21UR-11511	-3	male	male
21UR-11512	-11	male	male
21UR-11513	10	female	female
21UR-11514	-11	male	male
21UR-11515	0	not enriched	not enriched
21UR-11516	-2	not enriched	not enriched
21UR-11517	-7	male	male
21UR-11518	-5	male	male
21UR-1152	-2	not enriched	not enriched
21UR-11520	6	female	female
21UR-11521	5	female	female
21UR-11522	-14	male	male
21UR-11523	-9	male	male
21UR-11524	-3	male	male
21UR-11525	-2	not enriched	not enriched
21UR-11526	-5	male	male
21UR-11527	-4	male	male
21UR-11528	7	female	female
21UR-1153	4	female	female
21UR-11530	-1	not enriched	not enriched
21UR-11531	-4	male	male
21UR-11532	-9	male	male
21UR-11533	-6	male	male
21UR-11534	-7	male	male
21UR-11535	-2	not enriched	not enriched
21UR-11536	-7	male	male
21UR-11537	0	not enriched	not enriched
21UR-11538	-2	not enriched	not enriched
21UR-11539	0	not enriched	not enriched
21UR-1154	1	not enriched	not enriched
21UR-11542	-1	not enriched	not enriched
21UR-11543	-5	male	male
21UR-11545	-1	not enriched	not enriched
21UR-11546	0	not enriched	not enriched
21UR-11547	-10	male	male
21UR-11548	6	female	female
21UR-1155	-4	male	male
21UR-11550	-3	male	male
21UR-11551	-6	male	male
21UR-11552	0	not enriched	not enriched
21UR-11553	6	female	female
21UR-11554	-8	male	male
21UR-11555	2	not enriched	not enriched
21UR-11556	7	female	female
21UR-11557	-7	male	male
21UR-11558	-9	male	male
21UR-11559	-8	male	male
21UR-1156	0	not enriched	not enriched
21UR-11560	-10	male	male
21UR-11561	-1	not enriched	not enriched
21UR-11562	-1	not enriched	not enriched
21UR-11563	-7	male	male
21UR-11567	-4	male	male
21UR-11569	7	female	female
21UR-1157	-2	not enriched	not enriched
21UR-11570	-9	male	male
21UR-11571	-12	male	male
21UR-11572	-3	male	male
21UR-11574	-7	male	male
21UR-11575	-7	male	male
21UR-11576	0	not enriched	not enriched
21UR-11577	-3	male	male
21UR-11579	-1	not enriched	not enriched
21UR-1158	-15	male	male
21UR-11582	-1	not enriched	not enriched
21UR-11583	-1	not enriched	not enriched
21UR-11585	0	not enriched	not enriched
21UR-11586	7	female	female
21UR-11588	-6	male	male
21UR-11589	0	not enriched	not enriched
21UR-1159	-2	not enriched	not enriched
21UR-11590	-6	male	male
21UR-11591	-10	male	male
21UR-11592	0	not enriched	not enriched
21UR-11593	-1	not enriched	not enriched
21UR-11594	6	female	female
21UR-11595	-10	male	male
21UR-11596	-4	male	male
21UR-11597	0	not enriched	not enriched
21UR-11599	-2	not enriched	not enriched
21UR-116	-8	male	male
21UR-11600	-5	male	male
21UR-11601	-3	male	male
21UR-11602	-1	not enriched	not enriched
21UR-11604	-6	male	male
21UR-11605	-7	male	male
21UR-11606	-2	not enriched	not enriched
21UR-11607	-2	not enriched	not enriched
21UR-11608	9	female	female
21UR-1161	9	female	female
21UR-11610	-4	male	male
21UR-11612	-2	not enriched	not enriched
21UR-11613	-5	male	male
21UR-11614	-3	male	male
21UR-11615	0	not enriched	not enriched
21UR-11616	-5	male	male
21UR-11618	-7	male	male
21UR-11619	-3	male	male
21UR-1162	-1	not enriched	not enriched
21UR-11621	8	female	female
21UR-11622	-3	male	male
21UR-11623	-1	not enriched	not enriched
21UR-11624	-4	male	male
21UR-11625	-2	not enriched	not enriched
21UR-11626	-7	male	male
21UR-11627	-2	not enriched	not enriched
21UR-11629	8	female	female
21UR-1163	-10	male	male
21UR-11630	2	not enriched	not enriched
21UR-11631	6	female	female
21UR-11633	-7	male	male
21UR-11634	5	female	female
21UR-11636	-1	not enriched	not enriched
21UR-11637	-3	male	male
21UR-11638	7	female	female
21UR-1164	-4	male	male
21UR-11640	-1	not enriched	not enriched
21UR-11641	7	female	female
21UR-11642	-4	male	male
21UR-11643	9	female	female
21UR-11644	0	not enriched	not enriched
21UR-11645	-7	male	male
21UR-11646	-1	not enriched	not enriched
21UR-11647	-8	male	male
21UR-11649	-4	male	male
21UR-1165	-11	male	male
21UR-11650	0	not enriched	not enriched
21UR-11651	0	not enriched	not enriched
21UR-11652	3	female	female
21UR-11653	4	female	female
21UR-11654	-1	not enriched	not enriched
21UR-11655	0	not enriched	not enriched
21UR-11656	0	not enriched	not enriched
21UR-11657	-10	male	male
21UR-11658	8	female	female
21UR-11659	6	female	female
21UR-1166	-4	male	male
21UR-11660	0	not enriched	not enriched
21UR-11661	-4	male	male
21UR-11662	-3	male	male
21UR-11663	-4	male	male
21UR-11664	-2	not enriched	not enriched
21UR-11665	-7	male	male
21UR-11666	-2	not enriched	not enriched
21UR-11667	6	female	female
21UR-11668	8	female	female
21UR-11669	-6	male	male
21UR-1167	-14	male	male
21UR-11670	0	not enriched	not enriched
21UR-11673	-5	male	male
21UR-11674	-6	male	male
21UR-11676	-1	not enriched	not enriched
21UR-11677	5	female	female
21UR-11678	-7	male	male
21UR-1168	-9	male	male
21UR-11680	-1	not enriched	not enriched
21UR-11681	-4	male	male
21UR-11682	-4	male	male
21UR-11683	-1	not enriched	not enriched
21UR-11685	8	female	female
21UR-11686	-10	male	male
21UR-11687	-3	male	male
21UR-11688	-2	not enriched	not enriched
21UR-1169	1	not enriched	not enriched
21UR-11690	-2	not enriched	not enriched
21UR-11691	-1	not enriched	not enriched
21UR-11692	-5	male	male
21UR-11693	2	not enriched	not enriched
21UR-11694	3	female	female
21UR-11695	-8	male	male
21UR-11696	2	not enriched	not enriched
21UR-11697	0	not enriched	not enriched
21UR-11699	-3	male	male
21UR-117	-6	male	male
21UR-1170	-12	male	male
21UR-11700	-2	not enriched	not enriched
21UR-11701	-2	not enriched	not enriched
21UR-11702	0	not enriched	not enriched
21UR-11703	5	female	female
21UR-11704	-4	male	male
21UR-11705	-11	male	male
21UR-11707	-7	male	male
21UR-11708	-7	male	male
21UR-11709	-14	male	male
21UR-1171	-12	male	male
21UR-11710	-2	not enriched	not enriched
21UR-11711	9	female	female
21UR-11712	0	not enriched	not enriched
21UR-11713	-2	not enriched	not enriched
21UR-11714	-6	male	male
21UR-11716	-10	male	male
21UR-11717	-1	not enriched	not enriched
21UR-11718	2	not enriched	not enriched
21UR-1172	0	not enriched	not enriched
21UR-11720	-5	male	male
21UR-11721	9	female	female
21UR-11722	0	not enriched	not enriched
21UR-11726	-2	not enriched	not enriched
21UR-11728	6	female	female
21UR-11729	-4	male	male
21UR-1173	6	female	female
21UR-11730	0	not enriched	not enriched
21UR-11731	-8	male	male
21UR-11732	4	female	female
21UR-11733	9	female	female
21UR-11734	2	not enriched	not enriched
21UR-11735	-1	not enriched	not enriched
21UR-11738	-5	male	male
21UR-11739	-4	male	male
21UR-1174	5	female	female
21UR-11740	-2	not enriched	not enriched
21UR-11741	-8	male	male
21UR-11742	-3	male	male
21UR-11744	-9	male	male
21UR-11745	-1	not enriched	not enriched
21UR-11746	-3	male	male
21UR-11748	-11	male	male
21UR-11749	-6	male	male
21UR-1175	-12	male	male
21UR-11750	-6	male	male
21UR-11751	-4	male	male
21UR-11752	-8	male	male
21UR-11753	3	female	female
21UR-11754	0	not enriched	not enriched
21UR-11755	-2	not enriched	not enriched
21UR-11756	-7	male	male
21UR-11757	7	female	female
21UR-11759	-5	male	male
21UR-11760	8	female	female
21UR-11761	-5	male	male
21UR-11763	7	female	female
21UR-11764	-9	male	male
21UR-11767	-11	male	male
21UR-11768	-5	male	male
21UR-1177	-14	male	male
21UR-11771	4	female	female
21UR-11772	-3	male	male
21UR-11773	-5	male	male
21UR-11774	-7	male	male
21UR-11775	-4	male	male
21UR-11776	4	female	female
21UR-11777	-3	male	male
21UR-1178	-1	not enriched	not enriched
21UR-11780	-2	not enriched	not enriched
21UR-11781	-9	male	male
21UR-11782	-5	male	male
21UR-11784	-5	male	male
21UR-11785	-10	male	male
21UR-11786	3	female	female
21UR-1179	3	female	female
21UR-11790	-4	male	male
21UR-11791	5	female	female
21UR-11792	0	not enriched	not enriched
21UR-11793	-2	not enriched	not enriched
21UR-11794	-1	not enriched	not enriched
21UR-11795	0	not enriched	not enriched
21UR-11796	-4	male	male
21UR-11798	-1	not enriched	not enriched
21UR-11799	-1	not enriched	not enriched
21UR-118	-9	male	male
21UR-1180	-4	male	male
21UR-11800	5	female	female
21UR-11801	-4	male	male
21UR-11802	5	female	female
21UR-11804	0	not enriched	not enriched
21UR-11806	0	not enriched	not enriched
21UR-11807	0	not enriched	not enriched
21UR-11808	0	not enriched	not enriched
21UR-11809	-1	not enriched	not enriched
21UR-1181	-3	male	male
21UR-11816	-7	male	male
21UR-11817	0	not enriched	not enriched
21UR-11818	-11	male	male
21UR-11819	4	female	female
21UR-1182	-9	male	male
21UR-11820	-7	male	male
21UR-11822	-1	not enriched	not enriched
21UR-11823	-8	male	male
21UR-11824	-5	male	male
21UR-11825	-1	not enriched	not enriched
21UR-11826	0	not enriched	not enriched
21UR-11828	-7	male	male
21UR-11829	-2	not enriched	not enriched
21UR-1183	-5	male	male
21UR-11830	5	female	female
21UR-11831	-8	male	male
21UR-11832	4	female	female
21UR-11833	0	not enriched	not enriched
21UR-11834	0	not enriched	not enriched
21UR-11835	2	not enriched	not enriched
21UR-11837	-14	male	male
21UR-11838	-1	not enriched	not enriched
21UR-11839	-2	not enriched	not enriched
21UR-1184	-1	not enriched	not enriched
21UR-11840	-6	male	male
21UR-11841	0	not enriched	not enriched
21UR-11842	-6	male	male
21UR-11843	-5	male	male
21UR-11844	0	not enriched	not enriched
21UR-11846	2	not enriched	not enriched
21UR-11847	5	female	female
21UR-11848	-5	male	male
21UR-1185	-10	male	male
21UR-11850	-5	male	male
21UR-11851	-8	male	male
21UR-11853	-3	male	male
21UR-11854	-3	male	male
21UR-11855	5	female	female
21UR-11856	-3	male	male
21UR-11857	-3	male	male
21UR-11858	-2	not enriched	not enriched
21UR-11859	-6	male	male
21UR-1186	-2	not enriched	not enriched
21UR-11860	-1	not enriched	not enriched
21UR-11863	0	not enriched	not enriched
21UR-11864	1	not enriched	not enriched
21UR-11865	-3	male	male
21UR-11866	-1	not enriched	not enriched
21UR-11867	10	female	female
21UR-11868	-6	male	male
21UR-1187	5	female	female
21UR-11871	-1	not enriched	not enriched
21UR-11873	-7	male	male
21UR-11874	-13	male	male
21UR-11875	5	female	female
21UR-11876	-8	male	male
21UR-11877	6	female	female
21UR-11878	-9	male	male
21UR-11879	-2	not enriched	not enriched
21UR-1188	-4	male	male
21UR-11880	1	not enriched	not enriched
21UR-11881	4	female	not enriched
21UR-11882	-9	male	male
21UR-11883	-5	male	male
21UR-11884	-10	male	male
21UR-11885	6	female	female
21UR-11886	-1	not enriched	not enriched
21UR-11887	-7	male	male
21UR-11888	-3	male	male
21UR-11889	-2	not enriched	not enriched
21UR-1189	3	female	female
21UR-11891	-4	male	male
21UR-11892	8	female	female
21UR-11893	9	female	female
21UR-11894	-11	male	male
21UR-11895	13	female	female
21UR-11896	4	female	female
21UR-11897	0	not enriched	not enriched
21UR-11899	-2	not enriched	not enriched
21UR-119	8	female	female
21UR-1190	-14	male	male
21UR-11900	-9	male	male
21UR-11901	8	female	female
21UR-11902	-1	not enriched	not enriched
21UR-11903	7	female	female
21UR-11904	7	female	female
21UR-11905	-5	male	male
21UR-11906	-6	male	male
21UR-11907	-2	not enriched	not enriched
21UR-11908	6	female	female
21UR-1191	-7	male	male
21UR-11910	8	female	female
21UR-11911	-4	male	male
21UR-11912	-3	male	male
21UR-11914	0	not enriched	not enriched
21UR-11915	-1	not enriched	not enriched
21UR-11916	-3	male	male
21UR-11917	-14	male	male
21UR-11919	0	not enriched	not enriched
21UR-1192	-11	male	male
21UR-11920	-4	male	male
21UR-11921	-2	not enriched	not enriched
21UR-11922	-1	not enriched	not enriched
21UR-11923	0	not enriched	not enriched
21UR-11925	0	not enriched	not enriched
21UR-11926	-3	male	male
21UR-11927	6	female	female
21UR-11929	-6	male	male
21UR-1193	-15	male	male
21UR-11930	4	female	female
21UR-11931	-1	not enriched	not enriched
21UR-11932	-3	male	male
21UR-11934	-7	male	male
21UR-11935	-16	male	male
21UR-11936	-11	male	male
21UR-11937	-4	male	male
21UR-11938	-9	male	male
21UR-11939	-5	male	male
21UR-1194	-1	not enriched	not enriched
21UR-11940	-5	male	male
21UR-11941	-11	male	male
21UR-11942	-6	male	male
21UR-11943	-3	male	male
21UR-11944	-9	male	male
21UR-11945	-5	male	male
21UR-11946	-5	male	male
21UR-11947	-11	male	male
21UR-11948	5	female	female
21UR-1195	-12	male	male
21UR-11950	-1	not enriched	not enriched
21UR-11952	9	female	female
21UR-11954	-2	not enriched	not enriched
21UR-11958	-12	male	male
21UR-11959	-8	male	male
21UR-1196	-7	male	male
21UR-11960	-3	male	male
21UR-11961	-5	male	male
21UR-11962	-4	male	male
21UR-11963	-8	male	male
21UR-11966	-1	not enriched	not enriched
21UR-11967	-7	male	male
21UR-11968	9	female	female
21UR-1197	10	female	female
21UR-11970	7	female	female
21UR-11971	-4	male	male
21UR-11973	0	not enriched	not enriched
21UR-11974	6	female	female
21UR-11976	-18	male	male
21UR-11977	-1	not enriched	not enriched
21UR-11978	9	female	female
21UR-11979	9	female	female
21UR-1198	-7	male	male
21UR-11980	0	not enriched	not enriched
21UR-11981	-2	not enriched	not enriched
21UR-11982	-7	male	male
21UR-11983	0	not enriched	not enriched
21UR-11985	3	female	female
21UR-11986	-4	male	male
21UR-11987	4	female	female
21UR-11988	0	not enriched	not enriched
21UR-1199	-10	male	male
21UR-11990	9	female	female
21UR-11991	9	female	female
21UR-11993	-3	male	male
21UR-11994	7	female	female
21UR-11996	-4	male	male
21UR-11998	-1	not enriched	not enriched
21UR-12	-11	male	male
21UR-120	-19	male	male
21UR-1200	3	female	female
21UR-12000	0	not enriched	not enriched
21UR-12001	-1	not enriched	not enriched
21UR-12002	-4	male	male
21UR-12003	-3	male	male
21UR-12004	-3	male	male
21UR-12005	-1	not enriched	not enriched
21UR-12006	5	female	female
21UR-12007	-6	male	male
21UR-12008	-1	not enriched	not enriched
21UR-12009	-3	male	male
21UR-1201	9	female	female
21UR-12010	5	female	female
21UR-12011	-2	not enriched	not enriched
21UR-12012	-5	male	male
21UR-12013	0	not enriched	not enriched
21UR-12014	-5	male	male
21UR-12015	-8	male	male
21UR-12016	-13	male	male
21UR-12017	-5	male	male
21UR-12018	-9	male	male
21UR-12019	0	not enriched	not enriched
21UR-1202	-7	male	male
21UR-12020	0	not enriched	not enriched
21UR-12021	-1	not enriched	not enriched
21UR-12022	-7	male	male
21UR-12023	8	female	female
21UR-12024	6	female	female
21UR-12025	-3	male	male
21UR-12026	-3	male	male
21UR-12027	-7	male	male
21UR-12028	-3	male	male
21UR-12029	-8	male	male
21UR-1203	2	not enriched	not enriched
21UR-12030	6	female	female
21UR-12031	-2	not enriched	not enriched
21UR-12032	0	not enriched	not enriched
21UR-12033	-8	male	male
21UR-12034	-1	not enriched	not enriched
21UR-12035	0	not enriched	not enriched
21UR-12037	-2	not enriched	not enriched
21UR-12038	-9	male	male
21UR-12039	0	not enriched	not enriched
21UR-1204	-5	male	male
21UR-12040	-7	male	male
21UR-12041	8	female	female
21UR-12042	-6	male	male
21UR-12044	0	not enriched	not enriched
21UR-12045	-3	male	male
21UR-12046	-2	not enriched	not enriched
21UR-12048	-9	male	male
21UR-12049	-3	male	male
21UR-1205	3	female	female
21UR-12050	-4	male	male
21UR-12051	4	female	female
21UR-12052	8	female	female
21UR-12053	-6	male	male
21UR-12054	9	female	female
21UR-12055	-2	not enriched	not enriched
21UR-12057	7	female	female
21UR-12059	-2	not enriched	not enriched
21UR-1206	1	not enriched	not enriched
21UR-12060	-1	not enriched	not enriched
21UR-12061	-6	male	male
21UR-12062	-8	male	male
21UR-12063	-2	not enriched	not enriched
21UR-12065	2	not enriched	not enriched
21UR-12067	0	not enriched	not enriched
21UR-12068	-1	not enriched	not enriched
21UR-12069	-1	not enriched	not enriched
21UR-1207	-9	male	male
21UR-12070	-2	not enriched	not enriched
21UR-12073	1	not enriched	not enriched
21UR-12074	-5	male	male
21UR-12075	-5	male	male
21UR-12076	-15	male	male
21UR-12077	-3	male	male
21UR-12079	7	female	female
21UR-1208	-8	male	male
21UR-12080	-1	not enriched	not enriched
21UR-12081	0	not enriched	not enriched
21UR-12082	-2	not enriched	not enriched
21UR-12083	-2	not enriched	not enriched
21UR-12084	-2	not enriched	not enriched
21UR-12085	-10	male	male
21UR-12086	-1	not enriched	not enriched
21UR-12087	-3	male	male
21UR-12088	-2	not enriched	not enriched
21UR-12089	5	female	female
21UR-1209	9	female	female
21UR-12090	-1	not enriched	not enriched
21UR-12091	-2	not enriched	not enriched
21UR-12092	0	not enriched	not enriched
21UR-12093	-1	not enriched	not enriched
21UR-12094	-1	not enriched	not enriched
21UR-12095	8	female	female
21UR-12096	9	female	female
21UR-12098	-5	male	male
21UR-12099	3	female	female
[truncated: 11,712 more rows]
